# Supplementary material for: LNC297 promotes BMSCs differentiation and alleviates BHBA-induced inhibition through the miR-145/GAS7 axis
Source: PLoS One. 2026 Jul 22;21(7):e0354035. doi: 10.1371/journal.pone.0354035 (PMC13390936; doi:10.1371/journal.pone.0354035)
Supplement: S1 Table — (XLSX) [file pone.0354035.s001.xlsx]

## Sheet: Sheet1
Table S1. The sequence information of RNA oligo and siRNA.
Name	Sequence information (5'-3')
novel-miR-145 mimic (Cattle)	Sense	UUCAGUCGUGUCCGACUCUGUGUG
	Antisense	CACACAGAGUCGGACACGACUGAA
novel-miR-145 inhibitor (Cattle)	Sense	CACACAGAGUCGGACACGACUGAA
novel-miR-145 mimic NC (Cattle)	Sense	UCACAACCUCCUAGAAAGAGUAGA
	Antisense	UCUACUCUUUCUAGGAGGUUGUGA
novel-miR-145 inhibitor NC (Cattle)	Sense	UCUACUCUUUCUAGGAGGUUGUGA
pcDNA3.1-lncRNA-MSTRG29792.14 (Cattle)	Sense	AATTCTTATAATAACTGAACGAATTAAATATGCCATTTTACCAATGAGGGAGCTGACATTGAAACAAGCCCAGGGGCTTTCTTAAGGTTGTACAGTTAATCAGTCATTTAGAAGTTAGGGTTTGAGCTCAAGAGTGTCTGGCCAAAAATCTCTGCTCTTGTCACCCATTACCATTTATATTATAGCATGAATCGTTATTCTGCAGATTTCCTTCACATGCTGAAAGACTTCTCAATCATGGTTTTAGGAGGTTACCTAGGAGGGAAAATTTTTTCAGAAAACCTGATTTTGGGTAtaagttttaaagaaatgattctggttttttcgtttgtttgtttctgttttattttgttttgtttttgtttgcccCCGCTTTCAAAAATCACCCCTAAAATGCCT…
si-GAS7(Cattle)	Sense	GACGGACAUGUUCAACCAA
	Antisense	UUGGUUGAACAUGUCCGUC
