# Supplementary material for: LNC297 promotes BMSCs differentiation and alleviates BHBA-induced inhibition through the miR-145/GAS7 axis
Source: PLoS One. 2026 Jul 22;21(7):e0354035. doi: 10.1371/journal.pone.0354035 (PMC13390936; doi:10.1371/journal.pone.0354035)
Supplement: S2 Table — (XLSX) [file pone.0354035.s002.xlsx]

## Sheet: Sheet1
Table S2 The sequense information of mouse primer used for RT qPCR
Gene Name	Forward primer(5'-3')	Reverse primer(5'-3')
β-actin	GCCCTGAGGCTCTCTTCCA	GCGGATGTCGACGTCACA
GAS7	GATGCAGGCTGCTGTGTGAG	GGACCATTCCAGGCTTCTCC
novel-miR-145	TTCAGTCGTGTCCGACTCTGTGTG	mRQ 3' primer
U6	GGAACGATACAGAGAAGATTAGC	TGGAACGCTTCACGAATTTGCG
LNC297	TACAGTCCTTGCTTGGTGGC	GACTGTGGCTCAGAAGCCTG
MYOD1	ACTGCTACGACCGCACTTAC	ACCTGGTAAATCGGGTTGGG
MYOG	GGCCTGCCCTGAATTGAGAT	CCTTGGTCAGATGGCAGCTT
MYF6	CCCTTCAGCTACAGACCCAA	TCAATGCTTGTCCCTCCTTC
MYH3	TGCTGTTGTCCTCTGTCGTC	CGTCCTGGGTGCTCTTGATT
