# Supplementary material for: LNC297 promotes BMSCs differentiation and alleviates BHBA-induced inhibition through the miR-145/GAS7 axis
Source: PLoS One. 2026 Jul 22;21(7):e0354035. doi: 10.1371/journal.pone.0354035 (PMC13390936; doi:10.1371/journal.pone.0354035)
Supplement: S3 Table — (XLSX) [file pone.0354035.s003.xlsx]

## Sheet: Sheet1
Table S3 Article Specific information of proteins used in WB assay.
Name	Company	Ratio of dilution	Item No.
β-actin	Zen bioscience	1:5000	R380624
MYOD1	Zen bioscience	1:1000	P15172
MYOG	Zen bioscience	1:1000	P15173
GAS7	Abclonal	1:1000	A14179
Desmin	Abclonal	1:200	A1116
MYH7	Abclonal	1:1000	A22140
